# Supplementary material for: Optimization of a protocol for the evaluation of antibody responses to human papillomavirus (HPV) vaccination in low-resource settings
Source: BMC Womens Health. 2022 Jun 16;22:234. doi: 10.1186/s12905-022-01821-y (PMC9204889; doi:10.1186/s12905-022-01821-y)
Supplement: Supplementary file 1 — Additional file 1: S1 File: Demographic Data. [file 12905_2022_1821_MOESM1_ESM.xlsx]

## Sheet: S1 File Demographic data
code	school	district	status	age	ethnicity	religion
yoo1	Yoo RC JHS	Savelugu	control	17	mole-dagbani	muslim
yoo2	Yoo RC JHS	Savelugu	control	14	mole-dagbani	muslim
yoo3	Yoo RC JHS	Savelugu	control	14	frafra	muslim
yoo4	Yoo RC JHS	Savelugu	control	18	mole-dagbani	muslim
yoo5	Yoo RC JHS	Savelugu	control	14	mole-dagbani	muslim
yoo6	Yoo RC JHS	Savelugu	control	16	mole-dagbani	muslim
yoo7	Yoo RC JHS	Savelugu	control	14	mole-dagbani	muslim
yoo8	Yoo RC JHS	Savelugu	control	17	mole-dagbani	muslim
yoo9	Yoo RC JHS	Savelugu	control	17	mole-dagbani	muslim
yoo10	Yoo RC JHS	Savelugu	control	12	mole-dagbani	muslim
yoo11	Yoo RC JHS	Savelugu	control	18	mole-dagbani	muslim
yoo12	Yoo RC JHS	Savelugu	control	16	mole-dagbani	muslim
yoo13	Yoo RC JHS	Savelugu	control	13	mole-dagbani	muslim
yoo14	Yoo RC JHS	Savelugu	control	15	mole-dagbani	muslim
yoo15	Yoo RC JHS	Savelugu	control	18	mole-dagbani	muslim
yoo16	Yoo RC JHS	Savelugu	control	17	mole-dagbani	muslim
yoo17	Yoo RC JHS	Savelugu	control	15	mole-dagbani	muslim
yoo18	Yoo RC JHS	Savelugu	control	16	mole-dagbani	muslim
yoo19	Yoo RC JHS	Savelugu	control	16	mole-dagbani	muslim
yoo20	Yoo RC JHS	Savelugu	control	18	mole-dagbani	muslim
yoo21	Yoo RC JHS	Savelugu	control	16	mole-dagbani	muslim
yoo22	Yoo RC JHS	Savelugu	control	14	mole-dagbani	muslim
yoo23	Yoo RC JHS	Savelugu	control	15	mole-dagbani	muslim
yoo24	Yoo RC JHS	Savelugu	control	17	mole-dagbani	muslim
yoo25	Yoo RC JHS	Savelugu	control	16	moshi	muslim
yoo26	Yoo RC JHS	Savelugu	control	16	mole-dagbani	muslim
yoo27	Yoo RC JHS	Savelugu	control	15	gonja	muslim
yoo28	Yoo RC JHS	Savelugu	control	17	dagomba	muslim
yoo29	Yoo RC JHS	Savelugu	control	15	dagomba	muslim
yoo30	Yoo RC JHS	Savelugu	control	17	mole-dagbani	muslim
yoo31	Yoo RC JHS	Savelugu	control	15	mole-dagbani	muslim
yoo32	Yoo RC JHS	Savelugu	control	13	mole-dagbani	muslim
yoo33	Yoo RC JHS	Savelugu	control	18	dagomba	muslim
yoo34	Yoo RC JHS	Savelugu	control	18	mole-dagbani	muslim
yoo35	Yoo RC JHS	Savelugu	control	15	dagomba	muslim
yoo36	Yoo RC JHS	Savelugu	control	17	mole-dagbani	muslim
yoo37	Yoo RC JHS	Savelugu	control	17	dagomba	muslim
yoo38	Yoo RC JHS	Savelugu	control	15	mole-dagbani	muslim
yoo39	Yoo RC JHS	Savelugu	control	16	dagomba	muslim
yoo40	Yoo RC JHS	Savelugu	control	15	mole-dagbani	muslim
sakaA1 1355	Sakasaka A JHS	Tamale metro	vaccinee	14	akan	muslim
sakaA2 1413	Sakasaka A JHS	Tamale metro	vaccinee	15	mole-dagbani	muslim
sakaA3 1415	Sakasaka A JHS	Tamale metro	vaccinee	999	999	999
sakaA4 1421	Sakasaka A JHS	Tamale metro	vaccinee	15	777	muslim
sakaA5 1426	Sakasaka A JHS	Tamale metro	vaccinee	999	mole-dagbani	muslim
sakaA6 1429	Sakasaka A JHS	Tamale metro	vaccinee	999	mole-dagbani	muslim
sakaB1 1375	Sakasaka B JHS	Tamale metro	vaccinee	16	mole-dagbani	muslim
sakaB2 1369	Sakasaka B JHS	Tamale metro	vaccinee	15	mole-dagbani	muslim
sakaB3 1378	Sakasaka B JHS	Tamale metro	vaccinee	15	mole-dagbani	muslim
sakaC1 1351	Sakasaka C JHS	Tamale metro	vaccinee	16	mole-dagbani	muslim
sakaC2 1352	Sakasaka C JHS	Tamale metro	vaccinee	16	mole-dagbani	muslim
sakaC3 1353	Sakasaka C JHS	Tamale metro	vaccinee	16	mole-dagbani	muslim
sakaC5 1358	Sakasaka C JHS	Tamale metro	vaccinee	15	mole-dagbani	muslim
sakaC6 1359	Sakasaka C JHS	Tamale metro	vaccinee	999	mole-dagbani	muslim
sakaC7 1360	Sakasaka C JHS	Tamale metro	vaccinee	999	mole-dagbani	muslim
sakaC8 1361	Sakasaka C JHS	Tamale metro	vaccinee	999	mole-dagbani	muslim
sakaC9 1362	Sakasaka C JHS	Tamale metro	vaccinee	999	mole-dagbani	muslim
sakaC10 1365	Sakasaka C JHS	Tamale metro	vaccinee	17	mole-dagbani	muslim
sakaC11 1366	Sakasaka C JHS	Tamale metro	vaccinee	999	mole-dagbani	muslim
sakaC12 1367	Sakasaka C JHS	Tamale metro	vaccinee	15	mole-dagbani	muslim
sakaC13 1379	Sakasaka C JHS	Tamale metro	vaccinee	15	mole-dagbani	muslim
sakaC14 1380	Sakasaka C JHS	Tamale metro	vaccinee	999	mole-dagbani	muslim
sakaC17 1384	Sakasaka C JHS	Tamale metro	vaccinee	16	mole-dagbani	muslim
sakaC18 1318	Sakasaka C JHS	Tamale metro	vaccinee	14	mole-dagbani	muslim
sakaC19 1386	Sakasaka C JHS	Tamale metro	vaccinee	17	mole-dagbani	muslim
sakaC20 1388	Sakasaka C JHS	Tamale metro	vaccinee	999	mole-dagbani	muslim
sakaC21 1390	Sakasaka C JHS	Tamale metro	vaccinee	999	mole-dagbani	muslim
sakaC22 1392	Sakasaka C JHS	Tamale metro	vaccinee	13	mole-dagbani	muslim
sakaC23 1393	Sakasaka C JHS	Tamale metro	vaccinee	14	mole-dagbani	muslim
sakaC24 1394	Sakasaka C JHS	Tamale metro	vaccinee	999	mole-dagbani	muslim
sakaC25 1396	Sakasaka C JHS	Tamale metro	vaccinee	14	mole-dagbani	muslim
sakaC26 1397	Sakasaka C JHS	Tamale metro	vaccinee	999	mole-dagbani	muslim
sakaC28 1400	Sakasaka C JHS	Tamale metro	vaccinee	999	mole-dagbani	muslim
sakaC29 1409	Sakasaka C JHS	Tamale metro	vaccinee	14	mole-dagbani	muslim
sakaC30 1402	Sakasaka C JHS	Tamale metro	vaccinee	14	mole-dagbani	muslim
sakaC31 1404	Sakasaka C JHS	Tamale metro	vaccinee	999	mole-dagbani	muslim
sakaC32 1405	Sakasaka C JHS	Tamale metro	vaccinee	14	mole-dagbani	muslim
sakaC33 1406	Sakasaka C JHS	Tamale metro	vaccinee	14	mole-dagbani	muslim
sakaC35 1423	Sakasaka C JHS	Tamale metro	vaccinee	999	mole-dagbani	muslim
sakaC36 1431	Sakasaka C JHS	Tamale metro	vaccinee	14	mole-dagbani	muslim
sakaC37 1432	Sakasaka C JHS	Tamale metro	vaccinee	14	mole-dagbani	muslim
sakaC38 1433	Sakasaka C JHS	Tamale metro	vaccinee	13	mole-dagbani	muslim
sakaC39 1434	Sakasaka C JHS	Tamale metro	vaccinee	16	mole-dagbani	muslim
sakaC40 1435	Sakasaka C JHS	Tamale metro	vaccinee	17	mole-dagbani	muslim
sakaC41 1436	Sakasaka C JHS	Tamale metro	vaccinee	18	mole-dagbani	christian
sakaC42 1438	Sakasaka C JHS	Tamale metro	vaccinee	21	mole-dagbani	muslim
sakaC43 1440	Sakasaka C JHS	Tamale metro	vaccinee	999	mole-dagbani	muslim
sakaC44	Sakasaka C JHS	Tamale metro	vaccinee	999	mole-dagbani	muslim
sakaC45 1387	Sakasaka C JHS	Tamale metro	vaccinee	14	mole-dagbani	muslim
