# Supplementary material for: Optimization of a protocol for the evaluation of antibody responses to human papillomavirus (HPV) vaccination in low-resource settings
Source: BMC Womens Health. 2022 Jun 16;22:234. doi: 10.1186/s12905-022-01821-y (PMC9204889; doi:10.1186/s12905-022-01821-y)
Supplement: Supplementary file 2 — Additional file 2: S2 File: Seropositivity data. [file 12905_2022_1821_MOESM2_ESM.xlsx]

## Sheet: S2 File Seropositivity data
code	status	HPV16 sero status	HPV18 sero status
R-C1	vaccine	positive	borderline
R-C2	vaccine	positive	negative
R-C3	vaccine	positive	negative
R-C5	vaccine	borderline	negative
R-C6	vaccine	positive	negative
R-C7	vaccine	positive	borderline
R-C8	vaccine	positive	negative
R-C9	vaccine	borderline	negative
R-C10	vaccine	positive	negative
R-C11	vaccine	positive	borderline
R-C12	vaccine	positive	positive
R-C13	vaccine	positive	borderline
R-C14	vaccine	positive	positive
R-C17	vaccine	borderline	positive
R-C18	vaccine	positive	positive
R-C19	vaccine	positive	positive
R-C20	vaccine	borderline	positive
R-C21	vaccine	positive	negative
R-C22	vaccine	positive	positive
R-C23	vaccine	borderline	negative
R-C24	vaccine	borderline	positive
R-C25	vaccine	positive	positive
R-C26	vaccine	positive	positive
R-C28	vaccine	positive	positive
R-C29	vaccine	positive	positive
R-C30	vaccine	negative	negative
R-C31	vaccine	positive	positive
R-C32	vaccine	borderline	negative
R-C33	vaccine	borderline	negative
R-C35	vaccine	positive	negative
R-C36	vaccine	positive	positive
R-C37	vaccine	positive	negative
R-C38	vaccine	positive	positive
R-C39	vaccine	negative	negative
R-C40	vaccine	positive	negative
R-C41	vaccine	negative	negative
R-C42	vaccine	borderline	negative
R-C43	vaccine	positive	borderline
R-C44	vaccine	positive	negative
R-C45	vaccine	positive	negative
R-A1	vaccine	borderline	negative
R-A2	vaccine	positive	negative
R-A3	vaccine	positive	negative
R-A4	vaccine	positive	negative
R-A5	vaccine	borderline	positive
R-A6	vaccine	borderline	negative
R-B1	vaccine	negative	negative
R-B2	vaccine	borderline	negative
R-B3	vaccine	borderline	positive
R-YOO1	control	positive	negative
R-YOO2	control	positive	negative
R-YOO3	control	positive	negative
R-YOO4	control	positive	negative
R-YOO5	control	negative	negative
R-YOO6	control	positive	borderline
R-YOO7	control	borderline	positive
R-YOO8	control	borderline	negative
R-YOO9	control	negative	negative
R-YOO10	control	negative	negative
R-YOO11	control	negative	negative
R-YOO12	control	negative	positive
R-YOO13	control	negative	negative
R-YOO14	control	negative	positive
R-YOO15	control	negative	negative
R-YOO16	control	negative	negative
R-YOO17	control	negative	negative
R-YOO18	control	negative	negative
R-YOO19	control	negative	positive
R-YOO20	control	negative	negative
R-YOO21	control	negative	negative
R-YOO22	control	negative	borderline
R-YOO23	control	negative	negative
R-YOO24	control	negative	negative
R-YOO25	control	negative	negative
R-YOO26	control	negative	negative
R-YOO27	control	negative	negative
R-YOO28	control	negative	positive
R-YOO29	control	negative	negative
R-YOO30	control	negative	negative
R-YOO31	control	negative	negative
R-YOO32	control	negative	negative
R-YOO33	control	negative	positive
R-YOO34	control	negative	negative
R-YOO35	control	negative	positive
R-YOO36	control	negative	negative
R-YOO37	control	negative	negative
R-YOO38	control	negative	positive
R-YOO39	control	negative	negative
R-YOO40	control	negative	negative
