# Supplementary material for: Optimization of a protocol for the evaluation of antibody responses to human papillomavirus (HPV) vaccination in low-resource settings
Source: BMC Womens Health. 2022 Jun 16;22:234. doi: 10.1186/s12905-022-01821-y (PMC9204889; doi:10.1186/s12905-022-01821-y)
Supplement: Supplementary file 3 — Additional file 3: S3 File: Antibody data. [file 12905_2022_1821_MOESM3_ESM.xlsx]

## Sheet: S3 File Antibody data
Antibody activity data									Antibody titer data					Antibody threshold data
HPV 6		HPV 11		HPV 18		HPV 16			HPV 11		HPV 6			HPV 6		HPV 11		HPV 18		HPV 16
vaccine	control	vaccine	control	vaccine	control	vaccine	control		vaccine	control	vaccine	control		vaccine	control	vaccine	control	vaccine	control	vaccine	control
0.930599	1.18297	5.09	4.13	0.404	0.039	0.79	0.995		320	220	295	235		0.793011	1.00806	1.98	1.61	0.717	0.069	0.872	1.098
1.0347	0.675079	2.45	1.91	0	0	0.547	0.908		245	288	310	400		0.88172	0.575269	0.95	0.74	0	0	0.604	1.003
1.85804	1.04101	6.19	3.75	0.301	0	0.928	1.067		275	370	165	320		1.58333	0.887097	2.4	1.46	0.535	0	1.024	1.178
1.63722	1.16719	2.38	7.55	0.035	0.096	0.453	0.689		360	510	315	245		1.39516	0.994624	0.93	2.93	0.063	0.17	0.5	0.761
1.50158	1.08517	3.46	5.09	0.22	0	0.61	0.378		265	340	260	510		1.27957	0.924731	1.35	1.98	0.39	0	0.673	0.418
1.56782	0.927445	1.57	5.13	0.369	0.379	0.605	0.677		900	260	275	330		1.33602	0.790323	0.61	1.99	0.654	0.673	0.668	0.747
1.13565	1.00631	2.42	3.12	0.138	0.752	0.576	0.429		250	345	250			0.967742	0.857527	0.94	1.21	0.245	1.333	0.636	0.473
1.49211	1.08202	2.9	4.64	0.255	0.23	0.414	0.431		285	223	360			1.27151	0.922043	1.13	1.8	0.453	0.409	0.457	0.476
1.35016	0.766562	2.2	4.37	0.241	0	0.598	0		310	436	400			1.15054	0.653226	0.86	1.7	0.428	0	0.66	0
1.51735	0.876972	4.2	2.72	0.369	0.117	0.67	0		700	370	420			1.29301	0.747312	1.63	1.06	0.654	0.208	0.739	0
1.05678		3.27		1.004	0	0.682	0		330		385			0.900538		1.27		1.78	0	0.753	0
				0.372	0.784	1.125	0											0.66	1.39	1.242	0
				0.167	0.074	0.54	0											0.296	0.132	0.596	0
				0.316	0.812	0.88	0											0.56	1.44	0.971	0
				0.532	0	0.569	0											0.943	0	0.628	0
				0.514	0	0.706	0											0.912	0	0.779	0
				0.578	0	0.511	0											1.025	0	0.564	0
				0.128	0.071	0.627	0											0.226	0.126	0.691	0
				0.433	0.947	0.839	0											0.767	1.679	0.926	0
				0.121	0.053	0.528	0											0.214	0.094	0.582	0
				1.067	0.259	0.504	0											1.893	0.459	0.556	0
				0.546	0.394	1.386	0											0.969	0.698	1.529	0
				0.504	0	0.554	0											0.893	0	0.612	0
				0.706	0	0.747	0											1.252	0	0.824	0
				0.752	0.043	0.631	0											1.333	0.075	0.697	0
				0.156	0	0.265	0											0.277	0	0.293	0
				0.422	0.156	0.578	0											0.748	0.277	0.638	0
				0.209	1.5	0.407	0											0.371	2.66	0.449	0
				0.333	0	0.431	0											0.591	0	0.476	0
				0.223	0.106	0.708	0											0.396	0.189	0.782	0
				0.397	0	0.745	0											0.704	0	0.822	0
				0.099	0	0.716	0											0.176	0	0.79	0
				0.624	1.191	0.928	0.173											1.107	2.113	1.024	0.191
				0	0.191	0.265	0.065											0	0.34	0.293	0.072
				0.255	3.401	0.776	0											0.453	6.031	0.856	0
				0.252	0.025	0.316	0											0.447	0.044	0.348	0
				0.333	0	0.477	0											0.591	0	0.527	0
				0.397	0.482	0.646	0											0.704	0.855	0.713	0
				0.145	0.149	0.537	0											0.258	0.264	0.593	0
				0.138	0.11	0.641	0											0.245	0.195	0.707	0
				0		0.422												0		0.465
				0		0.788												0		0.87
				0		0.653												0		0.721
				0.046		0.607												0.082		0.67
				0.535		0.523												0.95		0.577
				0.223		0.525												0.396		0.58
				0.11		0.386												0.195		0.426
				0.053		0.47												0.094		0.519
				0.794		0.465												1.409		0.513
